# Supplementary material for: LGR5 Expression Predicting Poor Prognosis Is Negatively Correlated with WNT5A in Colon Cancer
Source: Cells. 2023 Nov 20;12(22):2658. doi: 10.3390/cells12222658 (PMC10670301; doi:10.3390/cells12222658)
Supplement: Supplementary file 1 [file cells-12-02658-s001.zip]

Archive with 1 entries (1 files):
- cells-2669657-supplementary.pdf
